# Supplementary material for: HIV-1 Antiretroviral Drug Resistance in Mozambique: A Systematic Review and Meta-Analysis
Source: Viruses. 2024 Nov 21;16(12):1808. doi: 10.3390/v16121808 (PMC11680126; doi:10.3390/v16121808)
Supplement: Supplementary file 1 [file viruses-16-01808-s001.zip]

Archive with 1 entries (1 files):
- viruses-3302445-supplementary.pdf
